# Supplementary material for: Fabrication and Application of SERS-Active Cellulose Fibers Regenerated from Waste Resource
Source: Polymers (Basel). 2021 Jun 29;13(13):2142. doi: 10.3390/polym13132142 (PMC8272151; doi:10.3390/polym13132142)
Supplement: Supplementary file 1 [file polymers-13-02142-s001.zip]

Archive with 1 entries (1 files):
- polymers-1288044-supplementary.pdf
